# Supplementary material for: Microbiological Properties and Cytotoxicity of PNVCL Hydrogels Containing Flavonoids as Intracanal Medication for Endodontic Therapy
Source: J Funct Biomater. 2022 Dec 17;13(4):305. doi: 10.3390/jfb13040305 (PMC9853322; doi:10.3390/jfb13040305)
Supplement: Supplementary file 1 [file jfb-13-00305-s001.zip]

Archive with 1 entries (1 files):
- jfb-2050543-supplementary material.pdf
